# Supplementary material for: Structural Diversity of Silver Fluorinated β-Diketonates: Effect of the Terminal Substituent and Solvent
Source: Molecules. 2022 Jan 20;27(3):677. doi: 10.3390/molecules27030677 (PMC8839988; doi:10.3390/molecules27030677)
Supplement: Supplementary file 1 [file molecules-27-00677-s001.zip]

Archive with 1 entries (1 files):
- molecules-1557024-supplementary.pdf
